# Supplementary material for: Fear or food – abundance of red fox in relation to occurrence of lynx and wolf
Source: Sci Rep. 2017 Aug 22;7:9059. doi: 10.1038/s41598-017-08927-6 (PMC5567382; doi:10.1038/s41598-017-08927-6)
Supplement: Supplementary file 2 — Supplementary Data [file 41598_2017_8927_MOESM2_ESM.xlsx]

## Sheet: Supplementary Data
Supplementary Data
Fear or food – abundance of red fox in relation to occurrence of lynx and wolf
Camilla Wikenros, Malin Aronsson, Olof Liberg, Anders Jarnemo, Jessica Hansson, Märtha Wallgren, Håkan Sand, and Roger Bergström
Correspondence and requests for materials should be addressed to C.W. (email: camilla.wikenros@slu.se)
Details on analyses can be found in the Materials and Methods section
log(fox abundance): log of fox abundance, crossings 10 km-1 24 h-1
lynx abundance: crossings 10 km-1 24 h-1
wolf abundance: crossings 10 km-1 24 h-1
wolf category: coded as I/II/III/IIII
arable land: percentage of arable land
vole density index: coded as a/b for high and low
triangle identity: individual triangle identity, coded as numbers from 1 to 182
year: year for the triangle monitoring, coded as numbers from 1 to 3
pack size: minimum number of wolves per wolf territory
time since territory establishment: coded as 0/1-2/≥3 for year of territory establishment, 1-2 years after establishment and ≥3 years after establishment
log(fox abundance)	lynx abundance	wolf abundance	wolf category	arable land	vole density index	triangle identity	year	pack size	time since territory establishment
2.47092	0	0	II	1	b	1	1	NA	NA
2.53897	0	0.208333	II	1	b	1	1	NA	NA
0.348307	0	0	I	0	b	2	1	5	1-2
2.00035	0	0.558333	I	0	b	2	1	5	1-2
4.35243	0	0	III	1	b	4	1	NA	NA
3.19185	0.275	0	III	1	b	4	1	NA	NA
2.14007	0	0	II	2	b	5	1	NA	NA
2.7191	0	0	II	2	b	5	1	NA	NA
1.25276	0	0	I	0	b	6	1	3	1-2
1.25276	0.275	0	I	0	b	6	1	3	1-2
1.55814	0	0.833333	II	1	b	7	1	NA	NA
3.13911	0	0	II	2	b	8	1	NA	NA
2.87168	0	0.275	II	2	b	8	1	NA	NA
3.39981	0.416667	0	II	2	b	8	1	NA	NA
1.55814	0	0	II	1	b	9	1	NA	NA
2.00035	0.275	0	II	1	b	9	1	NA	NA
1.83657	1.10833	0	II	1	b	9	1	NA	NA
1.96127	1.66667	0	II	1	b	9	1	NA	NA
1.64223	0.416667	0.416667	I	0	b	10	1	3	1-2
2.53897	0.833333	0	III	8	b	11	1	NA	NA
0.443617	0	0	IIII	0	b	12	1	NA	NA
1.71979	0	0	IIII	0	b	13	1	NA	NA
2.96183	0	0	III	1	b	14	1	NA	NA
3.72368	0	0	III	1	b	14	1	NA	NA
4.67904	0	0	III	1	b	14	1	NA	NA
3.38806	0.275	0	III	1	b	14	1	NA	NA
1.8589	0	0	IIII	0	b	15	1	NA	NA
0	0	0	II	3	b	16	1	NA	NA
1.83657	0	0	II	3	b	16	1	NA	NA
2.7191	0	0	II	3	b	16	1	NA	NA
2.91777	0.833333	0	IIII	4	b	17	1	NA	NA
3.00403	0	0	IIII	8	b	18	1	NA	NA
1.55814	0	0	III	9	b	19	1	NA	NA
1.36524	0	0	II	1	b	20	1	NA	NA
4.05944	0	0	IIII	25	b	21	1	NA	NA
2.77259	0	0	IIII	12	b	22	1	NA	NA
1.25276	0.275	0	IIII	10	b	25	1	NA	NA
2.9475	0	0	IIII	23	b	26	1	NA	NA
2.03688	0	0	II	2	b	28	1	NA	NA
3.8986	0	0	II	6	b	30	1	NA	NA
4.10402	0	0	III	23	b	31	1	NA	NA
3.3499	5	0	III	7	b	33	1	NA	NA
3.39758	0.275	0	IIII	24	b	35	1	NA	NA
3.08344	1.25	0	IIII	24	b	35	1	NA	NA
1.55814	0	0	III	8	b	36	1	NA	NA
3.2581	5	0	III	8	b	36	1	NA	NA
3.8986	0	0	II	9	b	37	1	NA	NA
2.53897	0	0	II	9	b	37	1	NA	NA
3.90701	0	0	IIII	14	b	38	1	NA	NA
2.73274	0.625	0	IIII	14	b	38	1	NA	NA
2.06369	0.208333	0	IIII	22	b	39	1	NA	NA
3.63978	0.833333	0	IIII	22	b	39	1	NA	NA
4.56721	0.275	0	IIII	42	b	40	1	NA	NA
4.43971	8.75	0	IIII	42	b	40	1	NA	NA
4.11087	0	0	IIII	22	b	41	1	NA	NA
3.5601	1.25	0	IIII	22	b	41	1	NA	NA
3.22552	0	0	III	23	b	42	1	NA	NA
2.14007	0	0	II	32	b	43	1	NA	NA
3.46051	1.25	0	I	20	b	44	1	6	≥3
2.49389	0.275	0	IIII	26	b	45	1	NA	NA
2.50553	0.833333	0	IIII	26	b	45	1	NA	NA
2.62286	0	0	IIII	27	b	46	1	NA	NA
3.32023	0	0	III	31	b	47	1	NA	NA
0.348307	0	0	III	0	b	48	1	NA	NA
3.274	0	0	IIII	26	b	49	1	NA	NA
3.70684	0	0	IIII	28	b	50	1	NA	NA
3.20883	0	0	IIII	35	b	51	1	NA	NA
1.58753	0	0.558333	IIII	1	b	52	1	NA	NA
2.96183	0	0	IIII	0	b	54	1	NA	NA
3.10234	4.58333	0	IIII	0	b	54	1	NA	NA
0.81093	0	0	IIII	1	b	55	1	NA	NA
3.00403	0	0.416667	IIII	2	b	56	1	NA	NA
2.43507	0	3.125	IIII	2	b	56	1	NA	NA
3.51155	0	0	IIII	3	b	58	1	NA	NA
3.54818	0	0	IIII	3	b	58	1	NA	NA
2.7983	2.08333	3.75	I	1	b	60	1	6	≥3
1.12601	0.416667	0	I	0	b	61	1	4	≥3
2.10718	0	0	I	8	b	62	1	6	≥3
2.47092	0	0	I	8	b	62	1	6	≥3
2.42259	0	0.275	I	8	b	62	1	6	≥3
2.27727	0	0	I	1	b	63	1	6	≥3
3.01431	0	0	I	7	b	65	1	6	≥3
2.91777	0	5	I	7	b	65	1	6	≥3
0.189242	0	0	IIII	1	b	66	1	NA	NA
2.48837	0.833333	0	IIII	1	b	66	1	NA	NA
1.46634	0	0	I	2	b	67	1	6	≥3
1.12601	0.208333	0	I	2	b	67	1	6	≥3
1.17093	1.10833	0	IIII	4	b	68	1	NA	NA
3.28964	0.833333	0	IIII	46	b	69	1	NA	NA
3.46051	1.25	0	IIII	46	b	69	1	NA	NA
1.58753	0.833333	0.275	IIII	7	b	70	1	NA	NA
1.69409	1.39167	0	IIII	7	b	70	1	NA	NA
1.88074	0	0	IIII	10	b	71	1	NA	NA
3.58352	1.39167	0	IIII	10	b	71	1	NA	NA
2.3979	0	5.41667	IIII	6	b	73	1	NA	NA
2.96183	0.416667	0.416667	IIII	6	b	73	1	NA	NA
3.01758	0	0	III	19	b	74	1	NA	NA
3.83766	0.416667	0	III	19	b	74	1	NA	NA
2.23359	0	0	III	0	b	76	1	NA	NA
1.36524	0	0	I	0	b	77	1	4	≥3
1.17093	2.225	0	I	0	b	78	1	4	≥3
2.07212	0	0	IIII	0	b	79	1	NA	NA
2.26263	0	0.558333	IIII	0	b	83	1	NA	NA
1.64223	0.416667	1.25	III	1	b	84	1	NA	NA
1.12601	0.833333	0	III	1	b	84	1	NA	NA
1.64223	1.25	0	II	1	b	85	1	NA	NA
2.3979	0	0	II	3	b	86	1	NA	NA
2.27727	0	0	III	0	b	87	1	NA	NA
1.25276	0.275	0	IIII	2	b	92	1	NA	NA
3.22552	3.33333	0	IIII	2	b	93	1	NA	NA
1.52787	0	0	IIII	0	b	94	1	NA	NA
2.03688	0	1.66667	IIII	3	b	95	1	NA	NA
1.92181	0	0	IIII	7	b	97	1	NA	NA
2.20369	0	0	I	0	b	98	1	2	0
2.89499	0.833333	0	IIII	0	b	99	1	NA	NA
3.00403	1.66667	0	III	7	b	100	1	NA	NA
2.42259	0	0	II	0	b	101	1	NA	NA
1.46634	0	0	IIII	0	b	103	1	NA	NA
3.10234	1.25	0	IIII	2	b	104	1	NA	NA
2.7191	0	0	IIII	8	b	105	1	NA	NA
2.29169	0	0	II	0	b	106	1	NA	NA
3.63978	0	0	IIII	2	b	108	1	NA	NA
3.2581	0.833333	0	IIII	14	b	109	1	NA	NA
1.3284	0	0	IIII	7	b	111	1	NA	NA
2.53897	0	0	IIII	1	b	112	1	NA	NA
1.36524	0	0.416667	IIII	0	b	113	1	NA	NA
2.44741	0	0	IIII	7	b	114	1	NA	NA
1.79176	0	0	IIII	11	b	115	1	NA	NA
2.7983	0	0	IIII	0	b	116	1	NA	NA
1.71979	0	0	IIII	5	b	117	1	NA	NA
1.64223	0	0	IIII	5	b	117	1	NA	NA
2.66259	0	0	IIII	5	b	117	1	NA	NA
3.22552	0.416667	0	IIII	4	b	121	1	NA	NA
1.46634	2.5	0	IIII	0	b	122	1	NA	NA
3.66142	0	0	IIII	6	b	124	1	NA	NA
2.3979	0	0	IIII	25	b	125	1	NA	NA
2.27727	0	0	IIII	25	b	125	1	NA	NA
3.77906	1.10833	0	IIII	25	b	125	1	NA	NA
1.12601	0	0.416667	IIII	3	b	126	1	NA	NA
0.606136	1.25	0	IIII	3	b	126	1	NA	NA
2.43507	0	0	IIII	0	b	127	1	NA	NA
1.79176	1.39167	0	IIII	0	b	127	1	NA	NA
3.58352	0	0	IIII	7	b	128	1	NA	NA
3.70336	0	0	IIII	7	b	128	1	NA	NA
1.79176	0	0	IIII	11	b	129	1	NA	NA
2.91777	0.416667	0	IIII	11	b	129	1	NA	NA
2.37258	0.558333	0	IIII	13	b	130	1	NA	NA
2.3458	0.275	0	IIII	6	b	131	1	NA	NA
2.96183	1.10833	0	IIII	6	b	131	1	NA	NA
2.44741	0	0	IIII	1	b	133	1	NA	NA
3.00403	1.25	0	IIII	1	b	133	1	NA	NA
2.63309	0	0	III	1	b	134	1	NA	NA
1.8589	0	0	III	1	b	134	1	NA	NA
1.64223	0	0	III	1	b	134	1	NA	NA
2.14007	0	0	III	1	b	134	1	NA	NA
1.58753	0	0	IIII	10	b	136	1	NA	NA
1.64223	0.833333	0	IIII	4	b	138	1	NA	NA
2.53897	1.94167	0	IIII	4	b	138	1	NA	NA
3.13295	0	0	IIII	5	b	139	1	NA	NA
2.83957	0.558333	0	IIII	5	b	139	1	NA	NA
2.23359	0	0	IIII	9	b	140	1	NA	NA
1.69409	1.10833	0	IIII	9	b	140	1	NA	NA
1.64223	0	0	IIII	1	b	141	1	NA	NA
2.27727	0	0	IIII	5	b	142	1	NA	NA
2.3979	0.275	0	IIII	12	b	143	1	NA	NA
2.14007	1.25	0	IIII	12	b	143	1	NA	NA
2.66259	0	0	I	0	b	145	1	6	1-2
3.43399	2.08333	2.08333	II	5	b	146	1	NA	NA
0.443617	4.16667	0	IIII	0	b	147	1	NA	NA
3.13911	0.833333	0	I	1	b	148	1	6	≥3
1.79176	0.558333	0	IIII	4	b	149	1	NA	NA
2.7462	0	0	III	10	b	150	1	NA	NA
2.96183	0	0	III	10	b	150	1	NA	NA
2.87168	0.833333	0	III	10	b	150	1	NA	NA
1.71979	0.833333	0	III	0	b	151	1	NA	NA
2.3979	0	0	IIII	14	b	152	1	NA	NA
3.1209	0	0	IIII	9	b	153	1	NA	NA
2.00035	0.833333	0	II	10	b	154	1	NA	NA
2.0898	3.75	0	II	10	b	154	1	NA	NA
2.37258	0	0	IIII	5	b	155	1	NA	NA
1.71979	0	0	II	8	b	156	1	NA	NA
1.46634	0	0	II	4	b	157	1	NA	NA
2.91777	0.275	14.725	II	0	b	158	1	NA	NA
2.3979	1.39167	0	II	0	b	158	1	NA	NA
1.46634	0	0	III	1	b	159	1	NA	NA
0.980829	0	0	IIII	3	b	160	1	NA	NA
2.7983	0	0	IIII	3	b	160	1	NA	NA
3.79174	0.416667	0	IIII	3	b	160	1	NA	NA
2.73707	1.66667	0	IIII	3	b	160	1	NA	NA
2.63309	0	0	IIII	0	b	161	1	NA	NA
2.16428	0	0	IIII	0	b	161	1	NA	NA
2.7191	0	0	IIII	2	b	162	1	NA	NA
0.899484	0	0	IIII	2	b	162	1	NA	NA
1.79176	0.833333	0	IIII	2	b	162	1	NA	NA
3.157	0	0	IIII	4	b	164	1	NA	NA
2.96183	1.66667	0	IIII	4	b	164	1	NA	NA
2.48837	0	0	IIII	1	b	165	1	NA	NA
2.7191	0	0	IIII	0	b	166	1	NA	NA
1.71979	0	0	IIII	2	b	167	1	NA	NA
3.00403	0.275	0	IIII	6	b	168	1	NA	NA
2.18792	0	0	IIII	1	b	169	1	NA	NA
3.53612	0	0	IIII	2	b	170	1	NA	NA
3.39758	0.558333	0	IIII	15	b	176	1	NA	NA
2.06369	0	0	IIII	5	b	178	1	NA	NA
3.04452	0	0	IIII	4	b	182	1	NA	NA
2.57134	0	0	I	1	b	1	2	2	0
2.87168	0	0.416667	I	0	b	2	2	2	0
2.47092	0	0	I	1	b	3	2	2	0
3.06417	0	0	IIII	1	b	4	2	NA	NA
2.14007	0	0	III	2	b	5	2	NA	NA
1.92181	0	0	III	2	b	5	2	NA	NA
2.47092	0.833333	0	III	2	b	5	2	NA	NA
2.23359	1.66667	0	III	2	b	5	2	NA	NA
2.47092	0	0	I	2	b	8	2	2	0
2.20369	0	0	IIII	1	b	9	2	NA	NA
1.92181	0	0	IIII	1	b	9	2	NA	NA
2.3979	0	0	IIII	1	b	9	2	NA	NA
2.43507	0.416667	0	IIII	1	b	9	2	NA	NA
2.31911	0	0	III	0	b	10	2	NA	NA
2.3979	0	0	IIII	8	b	11	2	NA	NA
1.8589	0	0	IIII	8	b	11	2	NA	NA
1.25276	0	0	IIII	0	b	13	2	NA	NA
1.71979	0	0	IIII	0	b	13	2	NA	NA
2.7983	0	0	IIII	1	b	14	2	NA	NA
3.28964	0	0	IIII	1	b	14	2	NA	NA
1.58753	0	0	IIII	3	b	16	2	NA	NA
1.25276	0	0	IIII	8	b	18	2	NA	NA
1.55814	0	0	II	9	b	19	2	NA	NA
1.46634	0	0	I	1	b	20	2	8	1-2
1.8589	0	0	IIII	25	b	21	2	NA	NA
2.14007	0	0	IIII	12	b	22	2	NA	NA
2.82336	0	0	IIII	31	b	23	2	NA	NA
1.92181	1.25	0	IIII	10	b	25	2	NA	NA
3.28964	0	1.66667	III	23	b	26	2	NA	NA
2.3979	0	3.33333	I	5	b	29	2	8	1-2
2.14007	0	0	II	23	b	31	2	NA	NA
2.66259	0	0	IIII	10	b	32	2	NA	NA
3.89012	0.833333	0	II	7	b	33	2	NA	NA
2.60269	0	0	IIII	6	b	34	2	NA	NA
1.88074	0	0	IIII	6	b	34	2	NA	NA
3.1209	0	0	IIII	24	b	35	2	NA	NA
3.69304	0	0	IIII	24	b	35	2	NA	NA
3.157	0	0	IIII	8	b	36	2	NA	NA
2.20369	8.89167	0	IIII	8	b	36	2	NA	NA
2.98315	0	0	III	9	b	37	2	NA	NA
3.79174	3.33333	0	III	9	b	37	2	NA	NA
3.61765	2.91667	0	IIII	14	b	38	2	NA	NA
2.53897	4.725	0	IIII	14	b	38	2	NA	NA
2.62286	0	0	IIII	22	b	39	2	NA	NA
2.82336	0	0	IIII	22	b	39	2	NA	NA
3.67904	0	0	IIII	42	b	40	2	NA	NA
2.35928	0	0	IIII	22	b	41	2	NA	NA
3.6064	0	0	IIII	22	b	41	2	NA	NA
3.06417	0.416667	0	IIII	23	b	42	2	NA	NA
0.745898	0.833333	0	IIII	23	b	42	2	NA	NA
2.77259	0.833333	0	IIII	32	b	43	2	NA	NA
3.1209	2.08333	0	IIII	32	b	43	2	NA	NA
3.58352	0	0	IIII	20	b	44	2	NA	NA
3.32023	2.08333	0	IIII	26	b	45	2	NA	NA
3.5601	11.6667	0	IIII	26	b	45	2	NA	NA
1.79176	0	0	IIII	27	b	46	2	NA	NA
1.55814	0.833333	0	IIII	27	b	46	2	NA	NA
2.96183	0	0	IIII	31	b	47	2	NA	NA
2.53897	0.275	1.39167	IIII	31	b	47	2	NA	NA
3.28964	0	0	IIII	26	b	49	2	NA	NA
3.37872	0	0	IIII	26	b	49	2	NA	NA
2.3979	0	0	IIII	28	b	50	2	NA	NA
3.71357	0	0	IIII	28	b	50	2	NA	NA
3.04452	0	0	IIII	35	b	51	2	NA	NA
3.22552	1.66667	0	IIII	35	b	51	2	NA	NA
2.66259	0	0	III	1	b	53	2	NA	NA
2.31911	0	0	III	1	b	53	2	NA	NA
2.53897	0	0	III	1	b	55	2	NA	NA
3.65066	0	0	III	1	b	55	2	NA	NA
2.82336	0	0	II	2	b	56	2	NA	NA
3.40674	0.833333	0	II	2	b	56	2	NA	NA
2.17191	0	0	I	1	b	57	2	6	≥3
0.980829	0	0	I	1	b	57	2	6	≥3
3.19185	0	0	II	3	b	58	2	NA	NA
1.64223	2.5	0	II	3	b	58	2	NA	NA
1.25276	0	0	III	1	b	59	2	NA	NA
2.42259	0.275	1.39167	I	0	b	61	2	8	≥3
1.46634	0	0	IIII	8	b	62	2	NA	NA
2.03688	0.833333	0	IIII	8	b	62	2	NA	NA
2.96183	1.25	0	III	1	b	63	2	NA	NA
2.03688	2.5	1.25	III	1	b	63	2	NA	NA
2.84781	0	4.16667	IIII	7	b	65	2	NA	NA
2.53897	0	0	IIII	1	b	66	2	NA	NA
1.07898	0.275	0	IIII	1	b	66	2	NA	NA
1.46634	1.875	0.625	IIII	2	b	67	2	NA	NA
2.37258	0	0	IIII	4	b	68	2	NA	NA
3.2581	0	0	II	19	b	74	2	NA	NA
3.08344	0	0	IIII	16	b	75	2	NA	NA
2.14007	0	0	IIII	0	b	76	2	NA	NA
2.77259	0	0	I	0	b	77	2	8	≥3
2.03688	0.833333	0	I	0	b	79	2	2	≥3
3.5601	0	0	I	0	b	82	2	8	≥3
1.92181	0	0	IIII	0	b	83	2	NA	NA
2.26263	0	0	I	1	b	85	2	8	≥3
2.3979	5.83333	0	I	3	b	86	2	8	≥3
1.25276	0	0	I	0	b	87	2	8	≥3
3.36442	0	2.91667	I	1	b	88	2	2	≥3
2.69124	0	0	III	1	b	91	2	NA	NA
0	0	0.416667	IIII	2	b	93	2	NA	NA
2.03688	1.66667	0	IIII	2	b	93	2	NA	NA
1.8589	0.416667	0.416667	I	0	b	94	2	8	≥3
1.79176	0	0	IIII	7	b	96	2	NA	NA
1.71979	0.416667	0	IIII	7	b	97	2	NA	NA
2.03688	0	4.16667	I	0	b	98	2	6	1-2
3.41581	0.558333	0.833333	IIII	0	b	99	2	NA	NA
1.8589	0	0	III	7	b	100	2	NA	NA
2.84781	0	0	I	0	b	101	2	6	1-2
2.50553	1.25	0	I	3	b	102	2	6	1-2
3.8466	0	0	IIII	8	b	105	2	NA	NA
2.66259	0	0	I	0	b	106	2	6	1-2
2.83957	2.5	0	IIII	2	b	108	2	NA	NA
2.0898	0	0	IIII	0	b	110	2	NA	NA
2.14007	0	0	IIII	7	b	111	2	NA	NA
4.3631	0	0	IIII	1	b	112	2	NA	NA
2.35928	0	0	III	0	b	113	2	NA	NA
3.22552	0	0	III	5	b	117	2	NA	NA
2.53897	0	3.33333	II	0	b	118	2	NA	NA
2.0898	2.5	0	II	0	b	122	2	NA	NA
2.77259	0	0	II	3	b	123	2	NA	NA
3.02448	0	0	IIII	6	b	124	2	NA	NA
4.53796	11.6667	0	IIII	25	b	125	2	NA	NA
0.81093	0	0	IIII	3	b	126	2	NA	NA
1.36524	0	0	IIII	0	b	127	2	NA	NA
0.980829	1.10833	0	IIII	0	b	127	2	NA	NA
4.10402	0	0	IIII	7	b	128	2	NA	NA
2.77259	0	0	IIII	11	b	129	2	NA	NA
3.3499	0.416667	0	IIII	11	b	129	2	NA	NA
1.74484	0.833333	0	III	13	b	130	2	NA	NA
2.64322	0	0	IIII	6	b	131	2	NA	NA
1.46634	0	0	IIII	1	b	133	2	NA	NA
0.81093	0	0	I	1	b	134	2	8	≥3
2.7983	0.416667	0	I	1	b	134	2	8	≥3
2.88713	0	0	IIII	11	b	135	2	NA	NA
1.96127	0	0	IIII	11	b	135	2	NA	NA
2.96183	0.833333	0	IIII	10	b	136	2	NA	NA
3.36931	0	0	IIII	11	b	137	2	NA	NA
0.242946	0	0	IIII	5	b	139	2	NA	NA
1.79176	0	0	IIII	1	b	141	2	NA	NA
1.8589	1.66667	0	IIII	1	b	141	2	NA	NA
2.66259	0	0	IIII	5	b	142	2	NA	NA
2.14007	0	0	IIII	12	b	143	2	NA	NA
2.00035	1.39167	0	IIII	12	b	143	2	NA	NA
2.69124	0	0	IIII	1	b	144	2	NA	NA
1.36524	0	0	I	0	b	145	2	8	1-2
1.74484	0	0.558333	I	0	b	145	2	8	1-2
1.981	0.833333	0.416667	IIII	0	b	147	2	NA	NA
2.18792	0	0	IIII	10	b	150	2	NA	NA
0.81093	2.91667	0	IIII	0	b	151	2	NA	NA
2.91777	0.833333	0	IIII	14	b	152	2	NA	NA
1.46634	0	0	IIII	9	b	153	2	NA	NA
1.71979	0	0	IIII	10	b	154	2	NA	NA
0.81093	0.833333	0	IIII	8	b	156	2	NA	NA
0.348307	0	0	I	4	b	157	2	8	1-2
2.91777	0	0.833333	I	0	b	158	2	2	0
2.53897	4.16667	1.66667	IIII	1	b	159	2	NA	NA
1.36524	0	0	IIII	3	b	160	2	NA	NA
2.77259	0.833333	0	IIII	0	b	161	2	NA	NA
0.980829	0	0	IIII	2	b	162	2	NA	NA
2.14007	0	0.833333	IIII	2	b	162	2	NA	NA
2.69124	0	2.08333	IIII	2	b	162	2	NA	NA
2.50553	0.416667	4.16667	IIII	2	b	162	2	NA	NA
1.12601	0	0	IIII	4	b	164	2	NA	NA
2.7191	0	0	IIII	1	b	165	2	NA	NA
2.14007	0	0	IIII	0	b	166	2	NA	NA
2.82336	0	0	IIII	2	b	167	2	NA	NA
0.606136	0	0	IIII	6	b	168	2	NA	NA
2.18792	1.25	0.416667	IIII	6	b	168	2	NA	NA
1.74484	0	0	IIII	1	b	169	2	NA	NA
0.606136	0	0	IIII	1	b	169	2	NA	NA
3.04452	0	0	IIII	1	b	169	2	NA	NA
2.31911	0	0	IIII	2	b	170	2	NA	NA
2.60269	1.66667	0	IIII	17	b	171	2	NA	NA
1.64223	0	0	IIII	0	b	172	2	NA	NA
0.980829	0	0	I	1	b	174	2	7	1-2
1.07898	0.558333	0	IIII	2	b	175	2	NA	NA
2.96183	1.66667	0	IIII	2	b	175	2	NA	NA
1.71979	0.416667	0	IIII	15	b	176	2	NA	NA
2.53897	0	0	IIII	12	b	177	2	NA	NA
2.29169	0	0	I	5	b	179	2	7	1-2
2.60269	0	0	I	5	b	179	2	7	1-2
2.82336	0	0	III	76	b	180	2	NA	NA
3.58352	0	0	III	76	b	180	2	NA	NA
1.58753	0	0	IIII	18	b	181	2	NA	NA
2.7191	0	0	IIII	18	b	181	2	NA	NA
3.00403	1.66667	0	I	1	a	3	3	2	1-2
3.53612	1.66667	0	II	1	a	7	3	NA	NA
2.53897	0	0	I	0	a	10	3	3	≥3
3.43399	0.833333	0	IIII	8	a	11	3	NA	NA
3.48636	0	0	IIII	0	a	13	3	NA	NA
2.98315	0.833333	0	III	0	a	15	3	NA	NA
3.18048	4.725	0	I	3	a	16	3	2	0
2.43507	0	0.416667	IIII	1	a	20	3	NA	NA
2.23359	0	0	IIII	12	a	22	3	NA	NA
4.42485	0	0	IIII	43	a	24	3	NA	NA
2.89499	1.66667	0	IIII	16	a	27	3	NA	NA
2.87168	3.75	0	IIII	10	a	32	3	NA	NA
3.33518	0	0	III	7	a	33	3	NA	NA
2.14007	2.91667	0	IIII	6	a	34	3	NA	NA
1.46634	0.416667	0	IIII	24	a	35	3	NA	NA
1.25276	0.416667	0	IIII	8	a	36	3	NA	NA
3.30505	0.833333	0	IIII	9	a	37	3	NA	NA
3.20883	1.25	0	IIII	14	a	38	3	NA	NA
3.58352	0.833333	0	IIII	22	a	39	3	NA	NA
3.28964	0	0	IIII	42	a	40	3	NA	NA
4.04012	0	0	IIII	22	a	41	3	NA	NA
2.03688	0	0	IIII	23	a	42	3	NA	NA
2.43507	1.66667	0	IIII	32	a	43	3	NA	NA
2.87168	5.41667	0	IIII	20	a	44	3	NA	NA
1.92181	1.25	0	IIII	26	a	45	3	NA	NA
2.66259	0	0	IIII	27	a	46	3	NA	NA
2.03688	0	0	IIII	31	a	47	3	NA	NA
3.1209	0	0	IIII	26	a	49	3	NA	NA
2.7191	0	0	IIII	28	a	50	3	NA	NA
3.274	0	0	IIII	35	a	51	3	NA	NA
1.79176	0	0	IIII	1	a	52	3	NA	NA
2.31911	0	0	IIII	1	a	53	3	NA	NA
1.8589	0	0	III	0	a	54	3	NA	NA
3.48636	1.25	0	II	1	a	55	3	NA	NA
2.14007	0.833333	0	II	2	a	56	3	NA	NA
1.12601	0	0	I	1	a	57	3	6	≥3
2.27727	0.416667	0	II	3	a	58	3	NA	NA
1.64223	0	0	IIII	1	a	59	3	NA	NA
1.12601	0	0	IIII	8	a	62	3	NA	NA
0.485508	0	0.208333	III	1	a	64	3	NA	NA
1.46634	0.416667	0	IIII	2	a	67	3	NA	NA
1.12601	0	0	IIII	7	a	70	3	NA	NA
0.980829	0	0	IIII	10	a	71	3	NA	NA
3.51972	0.275	0	I	0	a	72	3	5	≥3
1.71979	0.416667	0	II	19	a	74	3	NA	NA
3.82864	0	0	IIII	16	a	75	3	NA	NA
2.23359	0	0	IIII	0	a	76	3	NA	NA
2.23359	0	0	I	0	a	79	3	3	≥3
2.94004	0	0	I	1	a	80	3	3	≥3
2.53897	0	0	I	0	a	81	3	5	≥3
1.12601	0.416667	0.416667	I	0	a	82	3	5	≥3
2.18792	0	0	IIII	1	a	84	3	NA	NA
3.17458	1.66667	0	I	3	a	86	3	5	≥3
2.53897	0	0	I	0	a	87	3	5	≥3
1.92181	0.833333	0	II	3	a	89	3	NA	NA
1.25276	0	0	IIII	1	a	90	3	NA	NA
2.96183	0	0	I	2	a	92	3	5	≥3
2.31911	0	0	III	2	a	93	3	NA	NA
3.2581	0	0	I	7	a	96	3	5	≥3
1.69409	0	0.275	IIII	3	a	102	3	NA	NA
2.91777	1.66667	5	I	2	a	104	3	5	≥3
1.64223	0	0	IIII	0	a	106	3	NA	NA
2.87168	0	0	IIII	0	a	107	3	NA	NA
0.980829	0	0	IIII	2	a	108	3	NA	NA
1.36524	0	0	I	0	a	110	3	5	≥3
3.65066	0	0	II	0	a	113	3	NA	NA
2.18792	4.16667	0	IIII	7	a	114	3	NA	NA
2.7191	2.5	0	IIII	1	a	119	3	NA	NA
1.25276	1.66667	0	IIII	22	a	120	3	NA	NA
1.8589	2.5	0	IIII	4	a	121	3	NA	NA
2.27727	1.25	0	II	0	a	122	3	NA	NA
2.03688	0	5	I	3	a	123	3	6	≥3
2.87168	0	0	IIII	6	a	124	3	NA	NA
1.12601	0	0	IIII	25	a	125	3	NA	NA
1.71979	0.833333	0	IIII	3	a	126	3	NA	NA
2.66259	0	0	IIII	7	a	128	3	NA	NA
2.14007	0	0	IIII	11	a	129	3	NA	NA
4.94283	2.5	0	IIII	6	a	131	3	NA	NA
3.65066	0	0	IIII	6	a	132	3	NA	NA
1.92181	0	0	IIII	1	a	133	3	NA	NA
2.23359	0	0	I	1	a	134	3	2	0
2.7462	0	0	II	11	a	135	3	NA	NA
1.79176	0	0	II	9	a	140	3	NA	NA
2.87168	0	0	IIII	5	a	142	3	NA	NA
0.606136	0	0	IIII	12	a	143	3	NA	NA
1.79176	0	0	IIII	1	a	144	3	NA	NA
2.03688	0	0	IIII	0	a	147	3	NA	NA
2.7462	0	0	I	1	a	148	3	2	0
1.58753	0.275	0	IIII	4	a	149	3	NA	NA
1.64223	0	0	IIII	10	a	150	3	NA	NA
0.980829	0	0	IIII	0	a	151	3	NA	NA
2.3979	0	0	IIII	14	a	152	3	NA	NA
3.08344	0	0	IIII	9	a	153	3	NA	NA
1.55814	0.416667	0	IIII	10	a	154	3	NA	NA
3.99514	0	0	IIII	5	a	155	3	NA	NA
1.46634	0	0	IIII	4	a	157	3	NA	NA
3.36442	0	0	I	0	a	158	3	2	0
2.23359	0	0	I	1	a	159	3	2	0
2.9475	0	0	I	2	a	163	3	2	0
3.2581	0	0	I	1	a	165	3	2	0
3.49903	0	0	I	2	a	167	3	2	0
1.36524	0.833333	0	II	2	a	170	3	NA	NA
2.7191	0.833333	0	IIII	17	a	171	3	NA	NA
3.157	0.833333	0	I	0	a	172	3	2	0
2.98315	0	0	I	2	a	173	3	2	0
3.53612	0	0	I	1	a	174	3	4	≥3
